# Supplementary material for: Ammonia leakage can underpin nitrogen-sharing among soil microorganisms
Source: ISME J. 2024 Sep 5;18(1):wrae171. doi: 10.1093/ismejo/wrae171 (PMC11440039; doi:10.1093/ismejo/wrae171)
Supplement: richards_etal_DatafileS1_wrae171 [file richards_etal_datafiles1_wrae171.xlsx]

## Sheet: Legend
Supplementary Datafile S1. Sheet “Blast Bacillus genes” contains the individual hits from pBLAST of the listed query sequences (B. subtilis genes) against the S. indica and S. vermifera genomes (TaxID 1109443 and 109899 respectively). Sheet “Blast yeast genes” contains the individual hits from pBLAST of the listed query sequences (O. angusta genes) against the S. indica and S. vermifera genomes (…

## Sheet: Blast Bacillus genes
Hit	Query	Query gene name	Query B. subtilis gene name	Hit accession	Query length	% length of hit	% identity	alignment length	mismatches	gap opens	q. start	q. end	s.start	s. end	e value	bit score	% positives	Accession species	Accession description
12	NP_391659.2	GDH	RocG	CCA72126.1	424	99.29	28.979	421	261	8	39	422	34	453	8.28e-43	156	47.03	Serendipita indica	9. probableNADP-specific glutamate dehydrogenase [Serendipita indica DSM 11827]
14	NP_391659.2	GDH	RocG	CAG7850366.1	424	99.29	25.891	421	259	10	39	422	34	438	2.56e-27	113	43.47	Serendipita indica	11. NADP-specific glutamate dehydrogenase Short=NADP-GDH; AltName: Full=NADP-dependent glutamate dehydrogenase [Serendipita indica DSM 11827]
4	NP_389727.2	GOGAT	GltA	CAG7854261.1	1520	102.43	47.656	1557	759	21	4	1513	13	1560	0	1410	64.29	Serendipita indica	4. Glutamate synthase [NADH]; AltName: Full=NADH-GOGAT; Flags: Precursor [Serendipita indica DSM 11827]
9	NP_389726.2	GOGAT	GltB	CAG7854261.1	1520	32.5	54.453	494	217	2	1	493	1622	2108	1.59e-178	551	69.03	Serendipita indica	4. Glutamate synthase [NADH]; AltName: Full=NADH-GOGAT; Flags: Precursor [Serendipita indica DSM 11827]
3	NP_389628.1	GS	GlnA	CAG7846026.1	444	89.64	28.141	398	246	13	73	441	90	476	4.91e-34	133	43.22	Serendipita indica	3. Type-1 glutamine synthetase 2 Short=Type-1 GS 2; AltName: Full=Type-1 glutamate--ammonia ligase 2 [Serendipita indica DSM 11827]
34	NP_388212.1	NiR	NasD	CCA73161.1	805	32.67	30.038	263	166	9	32	279	158	417	2.99e-21	99	48.29	Serendipita indica	18. relatedto putidaredoxin reductase [Serendipita indica DSM 11827]
35	NP_388212.1	NiR	NasD	CAG7853421.1	805	32.67	30.038	263	166	9	32	279	225	484	3.53e-21	99.4	48.29	Serendipita indica	17. Apoptosis-inducing factor 3; AltName: Full=Apoptosis-inducing factor-like protein [Serendipita indica DSM 11827]
37	NP_388212.1	NiR	NasD	CCA68089.1	805	19.25	27.097	155	102	6	132	277	159	311	0.001	42.7	47.1	Serendipita indica	26. relatedto LPD1-dihydrolipoamide dehydrogenase precursor [Serendipita indica DSM11827]
38	NP_388212.1	NiR	NasD	CAG7851852.1	805	19.25	27.097	155	102	6	132	277	178	330	0.001	42.4	47.1	Serendipita indica	27. Mercuric reductase; AltName: Full=Hg(II) reductase [Serendipita indica DSM 11827]
40	NP_388212.1	NiR	NasD	CCA66778.1	805	41.49	19.76	334	193	12	3	279	34	349	0.041	37.7	37.43	Serendipita indica	19. relatedto mitochondrial cytosolically directed NADH dehydrogenase [Serendipitaindica DSM 11827]
21	NP_388214.2	NR	NasB	CAG7853421.1	771	35.54	27.007	274	182	8	21	279	214	484	3.5e-20	95.9	48.91	Serendipita indica	17. Apoptosis-inducing factor 3; AltName: Full=Apoptosis-inducing factor-like protein [Serendipita indica DSM 11827]
22	NP_388214.2	NR	NasB	CCA73161.1	771	35.54	27.007	274	182	8	21	279	147	417	4.07e-20	95.5	48.91	Serendipita indica	18. relatedto putidaredoxin reductase [Serendipita indica DSM 11827]
23	NP_388214.2	NR	NasB	CCA66778.1	771	46.56	19.22	359	216	12	2	303	33	374	0.016	39.3	37.88	Serendipita indica	19. relatedto mitochondrial cytosolically directed NADH dehydrogenase [Serendipitaindica DSM 11827]
24	NP_388214.2	NR	NasB	CAG7847203.1	771	46.56	18.942	359	217	12	2	303	33	374	0.043	37.7	37.88	Serendipita indica	20. External alternative NAD(P)H-ubiquinone oxidoreductase B2, mitochondrial; AltName: Full=External alternative NADH dehydrogenase NDB2; AltName: Full=NADH:ubiquinone reductase (non-electrogenic) NDB2; Flags: Precursor [Serendipita indica DSM 11827]
26	NP_388213.2	NR	NasC	CCA74874.1	771	6.1	42.553	47	27	0	452	498	607	653	0.000103	46.2	57.45	Serendipita indica	22. probable NADH dehydrogenase (ubiquinone) 78K chain precursor [Serendipita indicaDSM 11827]
27	NP_388213.2	NR	NasC	CAG7850235.1	771	6.1	42.553	47	27	0	452	498	602	648	0.000105	46.2	57.45	Serendipita indica	23. NADH-ubiquinone oxidoreductase 78 kDa subunit, mitochondrial; AltName: Full=Complex I-78kD; Short=CI-78kD; Flags: Precursor [Serendipita indica DSM 11827]
11	NP_391659.2	GDH	RocG	KIM24842.1	424	99.29	27.791	421	266	9	39	422	34	453	6.45e-44	159	46.56	Serendipita vermifera	8. hypothetical protein M408DRAFT_17472 [Serendipita vermifera MAFF 305830]
13	NP_391659.2	GDH	RocG	PVF95065.1	424	100	27.594	424	264	10	39	422	34	454	8.96e-43	156	45.28	Serendipita vermifera	10. putative NADP-specific glutamate dehydrogenase [Serendipita vermifera 'subsp. bescii']
5	NP_389727.2	GOGAT	GltA	KIM32342.1	1520	100.07	48.521	1521	726	21	6	1478	18	1529	0	1406	65.29	Serendipita vermifera	5. hypothetical protein M408DRAFT_326941 [Serendipita vermifera MAFF 305830]
6	NP_389727.2	GOGAT	GltA	PVG02976.1	1520	99.93	48.124	1519	735	21	6	1478	18	1529	0	1404	65.5	Serendipita vermifera	6. putativeglutamate synthase [Serendipita vermifera 'subsp. bescii']
7	NP_389726.2	GOGAT	GltB	KIM32342.1	1520	32.5	54.453	494	217	2	1	493	1628	2114	0	561	69.03	Serendipita vermifera	5. hypothetical protein M408DRAFT_326941 [Serendipita vermifera MAFF 305830]
8	NP_389726.2	GOGAT	GltB	PVG02976.1	1520	32.5	53.441	494	222	2	1	493	1629	2115	1.42e-178	551	69.03	Serendipita vermifera	6. putativeglutamate synthase [Serendipita vermifera 'subsp. bescii']
10	NP_389726.2	GOGAT	GltB	PVF99534.1	1520	23.16	24.716	352	183	12	142	462	4	304	1.59e-05	47.8	36.65	Serendipita vermifera	7. thioredoxin reductase [Serendipita vermifera 'subsp. bescii']
1	NP_389628.1	GS	GlnA	PVG02781.1	444	90.54	29.104	402	248	12	67	441	88	479	3e-38	145	46.27	Serendipita vermifera	1. glutamine synthetase/guanido kinase [Serendipita vermifera 'subsp. bescii']
2	NP_389628.1	GS	GlnA	KIM29070.1	444	89.19	28.535	396	246	12	73	441	91	476	8.12e-37	141	46.72	Serendipita vermifera	2. hypothetical protein M408DRAFT_68625 [Serendipita vermifera MAFF 305830]
29	NP_388212.1	NiR	NasD	PVF95350.1	805	64.22	32.882	517	317	14	307	804	387	892	3.19e-75	265	51.26	Serendipita vermifera	14. nitritereductase [Serendipita vermifera 'subsp. bescii']
30	NP_388212.1	NiR	NasD	PVF95350.1	805	41.12	34.441	331	189	9	30	333	7	336	3.91e-41	163	51.96	Serendipita vermifera	14. nitritereductase [Serendipita vermifera 'subsp. bescii']
31	NP_388212.1	NiR	NasD	KIM31984.1	805	60.12	33.264	484	296	13	337	804	465	937	1.66e-74	264	52.27	Serendipita vermifera	15. hypothetical protein M408DRAFT_327362 [Serendipita vermifera MAFF 305830]
32	NP_388212.1	NiR	NasD	KIM31984.1	805	45.71	33.696	368	215	11	2	341	11	377	3.18e-41	164	54.89	Serendipita vermifera	15. hypothetical protein M408DRAFT_327362 [Serendipita vermifera MAFF 305830]
33	NP_388212.1	NiR	NasD	KIM25283.1	805	33.79	33.456	272	153	13	31	279	157	423	2.14e-22	102	51.1	Serendipita vermifera	16. hypothetical protein M408DRAFT_331234 [Serendipita vermifera MAFF 305830]
36	NP_388212.1	NiR	NasD	PVF94885.1	805	34.66	29.749	279	177	10	16	279	125	399	4.51e-20	95.5	46.24	Serendipita vermifera	25. hypothetical protein CPB86DRAFT_788667 [Serendipita vermifera 'subsp. bescii']
39	NP_388212.1	NiR	NasD	KIM31480.1	805	9.81	32.911	79	46	2	192	267	183	257	0.025	38.5	49.37	Serendipita vermifera	28. hypothetical protein M408DRAFT_64585 [Serendipita vermifera MAFF 305830]
41	NP_388211.1	NiR	NasE	PVF95350.1	805	10.43	33.333	84	48	4	29	105	961	1043	3.83e-05	41.6	51.19	Serendipita vermifera	14. nitritereductase [Serendipita vermifera 'subsp. bescii']
17	NP_388214.2	NR	NasB	PVF95350.1	771	44.49	32.07	343	205	9	26	341	3	344	4.74e-38	153	49.27	Serendipita vermifera	14. nitritereductase [Serendipita vermifera 'subsp. bescii']
18	NP_388214.2	NR	NasB	KIM31984.1	771	47.34	32.055	365	219	10	3	339	12	375	7.91e-37	149	51.78	Serendipita vermifera	15. hypothetical protein M408DRAFT_327362 [Serendipita vermifera MAFF 305830]
19	NP_388214.2	NR	NasB	KIM31984.1	771	57.46	26.637	443	281	16	336	743	464	897	6.34e-33	137	45.15	Serendipita vermifera	15. hypothetical protein M408DRAFT_327362 [Serendipita vermifera MAFF 305830]
20	NP_388214.2	NR	NasB	KIM25283.1	771	36.19	29.032	279	176	9	21	279	147	423	2.03e-21	99.8	50.18	Serendipita vermifera	16. hypothetical protein M408DRAFT_331234 [Serendipita vermifera MAFF 305830]
25	NP_388213.2	NR	NasC	PVG03972.1	771	7.13	40	55	33	0	452	506	607	661	2.09e-05	48.5	58.18	Serendipita vermifera	21. putative NADH dehydrogenase 78K chain precursor [Serendipita vermifera 'subsp. bescii']
28	NP_388213.2	NR	NasC	KIM25008.1	771	7.13	36.364	55	35	0	452	506	600	654	0.000116	46.2	56.36	Serendipita vermifera	24. hypothetical protein M408DRAFT_331479 [Serendipita vermifera MAFF 305830]
15	NP_388215.2	NTR	NasA	KIM31986.1	401	42.14	30.769	169	97	5	200	348	313	481	5.01e-07	52.4	46.15	Serendipita vermifera	12. hypothetical protein M408DRAFT_318374 [Serendipita vermifera MAFF 305830]
16	NP_388215.2	NTR	NasA	PVF95348.1	401	42.14	30.178	169	98	6	200	348	321	489	1.24e-06	50.8	47.34	Serendipita vermifera	13. nitratetransporter [Serendipita vermifera 'subsp. bescii']

## Sheet: Blast yeast genes
Hit	Query	Query gene name	Query O. angusta gene ename	Hit Accession	Query length	% length of hit	% identity	alignment length	mismatches	gap opens	q. start	q. end	s.start	s. end	e value	bit score	% positives	Accession species	Accession description
25	CAA11232.1	NR	YNR1	CAG7848620.1	859	8.73	30.667	75	50	2	505	578	221	294	0.000842	43.5	53.33	Serendipita indica	25. Cytochrome b2, mitochondrial; AltName: Full=L-lactate dehydrogenase [Cytochrome]; AltName: Full=L-lactate ferricytochrome C oxidoreductase; Short=L-LCR; Flags: Precursor [Serendipita indica DSM 11827]
24	CAA11232.1	NR	YNR1	CAG7852942.1	859	5.82	40	50	30	0	512	561	579	628	3.69e-05	48.1	68	Serendipita indica	24. Fumarate reductase Short=FRDS; AltName: Full=FAD-dependent oxidoreductase; AltName: Full=NADH-dependent fumarate reductase [Serendipita indica DSM 11827]
20	CAA11232.1	NR	YNR1	CAG7849226.1	859	14.32	27.642	123	81	3	504	625	127	242	1.46e-07	55.8	49.59	Serendipita indica	20. Cytochrome b2, mitochondrial; AltName: Full=L-lactate dehydrogenase [Cytochrome]; AltName: Full=L-lactate ferricytochrome C oxidoreductase; Short=L-LCR; Flags: Precursor [Serendipita indica DSM 11827]
19	CAA11232.1	NR	YNR1	CCA67995.1	859	14.32	27.642	123	81	3	504	625	127	242	1.44e-07	55.8	49.59	Serendipita indica	19. related to L-lactate dehydrogenase (cytochrome b2) [Serendipita indica DSM 11827]
17	CAA11232.1	NR	YNR1	CCA72275.1	859	10.01	33.721	86	55	1	508	591	8	93	1.32e-07	55.8	55.81	Serendipita indica	17. probable CYB2-L-lactate dehydrogenase (cytochrome b2) [Serendipita indica DSM 11827]
16	CAA11232.1	NR	YNR1	CAG7854838.1	859	10.01	33.721	86	55	1	508	591	8	93	1.3e-07	55.8	55.81	Serendipita indica	16. Cytochrome b2, mitochondrial; AltName: Full=L-lactate dehydrogenase [Cytochrome]; AltName: Full=L-lactate ferricytochrome C oxidoreductase; Short=L-LCR; Flags: Precursor [Serendipita indica DSM 11827]
12	CAA11232.1	NR	YNR1	CAG7848297.1	859	8.38	37.5	72	43	2	505	575	6	76	1.23e-09	57.8	63.89	Serendipita indica	12. SubName: Full=Probable cytochrome b5 {ECO:0000313|EMBL:CCA73418.1} [Serendipita indica DSM 11827]
10	CAA11232.1	NR	YNR1	CAG7854229.1	859	31.9	29.562	274	160	8	573	836	119	369	2.41e-26	113	48.54	Serendipita indica	10. NADH-cytochrome b5 reductase 2; AltName: Full=Mitochondrial cytochrome b reductase [Serendipita indica DSM 11827]
7	CAA11232.1	NR	YNR1	CAG7847429.1	859	29.57	32.677	254	150	5	594	847	105	337	1.65e-41	159	57.87	Serendipita indica	7. NADH-cytochrome b5 reductase 1; AltName: Full=Microsomal cytochrome b reductase [Serendipita indica DSM 11827]
6	CAA11232.1	NR	YNR1	CCA68189.1	859	29.57	32.677	254	150	5	594	847	105	337	2.35e-42	159	57.87	Serendipita indica	6. related to cytochrome-b5 reductase [Serendipita indica DSM 11827]
32	CAA11230.1	NiR	YNI1	KIM31984.1	1044	35.15	46.049	367	183	8	18	373	12	374	1.74e-79	283	64.31	Serendipita vermifera	30. hypothetical protein M408DRAFT_327362 [Serendipita vermifera MAFF 305830]
31	CAA11230.1	NiR	YNI1	KIM31984.1	1044	63.22	52.424	660	303	6	372	1022	455	1112	0	712	69.24	Serendipita vermifera	30. hypothetical protein M408DRAFT_327362 [Serendipita vermifera MAFF 305830]
30	CAA11230.1	NiR	YNI1	PVF95350.1	1044	32.47	44.248	339	173	7	47	373	7	341	3.65e-76	273	63.13	Serendipita vermifera	29. nitrite reductase [Serendipita vermifera 'subsp. bescii']
29	CAA11230.1	NiR	YNI1	PVF95350.1	1044	61.59	53.499	643	290	4	389	1022	425	1067	0	714	68.74	Serendipita vermifera	29. nitrite reductase [Serendipita vermifera 'subsp. bescii']
28	CAA11232.1	NR	YNR1	PVG04517.1	859	8.03	30.435	69	44	1	521	585	19	87	0.018	38.9	52.17	Serendipita vermifera	28. Inositolphosphorylceramide-B hydroxylase, partial [Serendipita vermifera 'subsp. bescii']
27	CAA11232.1	NR	YNR1	PVF98056.1	859	6.4	29.091	55	39	0	515	569	154	208	0.002	41.2	58.18	Serendipita vermifera	27. cytochrome b5 [Serendipita vermifera 'subsp. bescii']
26	CAA11232.1	NR	YNR1	KIM33475.1	859	6.4	29.091	55	39	0	515	569	160	214	0.000853	42.4	60	Serendipita vermifera	26. hypothetical protein M408DRAFT_14198 [Serendipita vermifera MAFF 305830]
23	CAA11232.1	NR	YNR1	KIM24623.1	859	5.82	40	50	30	0	512	561	527	576	1.59e-05	49.3	70	Serendipita vermifera	23. hypothetical protein M408DRAFT_75649 [Serendipita vermifera MAFF 305830]
22	CAA11232.1	NR	YNR1	PVF99672.1	859	6.29	38.889	54	33	0	508	561	573	626	1.43e-05	49.3	66.67	Serendipita vermifera	22. putative OSM1-fumarate reductase [Serendipita vermifera 'subsp. bescii']
21	CAA11232.1	NR	YNR1	KIM31492.1	859	10.83	33.333	93	58	2	508	596	11	103	1.49e-06	52.4	51.61	Serendipita vermifera	21. hypothetical protein M408DRAFT_21517 [Serendipita vermifera MAFF 305830]
18	CAA11232.1	NR	YNR1	KIM27568.1	859	8.73	38.667	75	45	1	487	561	87	160	1.34e-07	55.8	52	Serendipita vermifera	18. hypothetical protein M408DRAFT_330001 [Serendipita vermifera MAFF 305830]
15	CAA11232.1	NR	YNR1	PVF97502.1	859	9.31	38.75	80	46	2	509	586	9	87	3.62e-08	57.4	60	Serendipita vermifera	15. hypothetical protein CPB86DRAFT_785806 [Serendipita vermifera 'subsp. bescii']
14	CAA11232.1	NR	YNR1	PVG00502.1	859	8.85	34.211	76	48	2	504	578	5	79	1.74e-09	57.4	61.84	Serendipita vermifera	14. putative cytochrome b5 [Serendipita vermifera 'subsp. bescii']
13	CAA11232.1	NR	YNR1	KIM25165.1	859	8.85	36.842	76	46	2	504	578	6	80	1.53e-09	57.4	60.53	Serendipita vermifera	13. hypothetical protein M408DRAFT_74759 [Serendipita vermifera MAFF 305830]
11	CAA11232.1	NR	YNR1	KIM31806.1	859	24.8	32.864	213	116	5	631	836	165	357	2.84e-24	106	51.64	Serendipita vermifera	11. hypothetical protein M408DRAFT_327229, partial [Serendipita vermifera MAFF 305830]
9	CAA11232.1	NR	YNR1	PVG02932.1	859	29.45	30.83	253	147	6	593	837	63	295	1.16e-27	115	48.62	Serendipita vermifera	9. ferredoxin reductase-like protein [Serendipita vermifera 'subsp. bescii']
8	CAA11232.1	NR	YNR1	KIM34157.1	859	29.22	34.661	251	141	6	594	843	107	335	1.73e-40	153	55.78	Serendipita vermifera	8. hypothetical protein M408DRAFT_303221 [Serendipita vermifera MAFF 305830]
5	CAA11232.1	NR	YNR1	PVG03271.1	859	29.45	35.178	253	143	6	594	846	104	335	1.73e-46	170	59.29	Serendipita vermifera	5. ferredoxin reductase-like protein [Serendipita vermifera 'subsp. bescii']
4	CAA11232.1	NR	YNR1	KIM31985.1	859	95.11	42.105	817	427	13	39	835	49	839	0	646	59	Serendipita vermifera	4. hypothetical protein M408DRAFT_64449 [Serendipita vermifera MAFF 305830]
3	CAA11232.1	NR	YNR1	PVF95347.1	859	100	42.142	859	437	15	32	835	40	893	0	665	59.37	Serendipita vermifera	3. hypothetical protein CPB86DRAFT_738862 [Serendipita vermifera 'subsp. bescii']
2	CAA11229.1	NRT	YNT1	KIM31986.1	508	101.77	37.911	517	287	9	3	499	13	515	5.72e-99	308	55.51	Serendipita vermifera	2. hypothetical protein M408DRAFT_318374 [Serendipita vermifera MAFF 305830]
1	CAA11229.1	NRT	YNT1	PVF95348.1	508	102.95	37.667	523	289	11	3	505	22	527	4.48e-103	319	56.79	Serendipita vermifera	1. nitrate transporter [Serendipita vermifera 'subsp. bescii']

## Sheet: HPLC without hydrolysis
Sample	Type	OD600	Unit	Cys(O3H)	Taurin	Asp (D)	Thr (T)	Ser (S)	Asn (N)	Glu (E)	Gln (Q)	Pro (P)	Cys (C)	Gly (G)	Ala (A)	Val (V)	Met (M)	Ile (I)	Leu (L)	Tyr (Y)	Phe (F)	GABA	His (H)	Trp (W)	Lys (K)	Arg (R)	NH3
S527	Media	-	nmol/mL	0	4.79	0	0	0	0	0	0	0	0	0	0	0	0	0	0	0	0	0	0	0	0	0	5.62
S528	Bacillus	1.02	nmol/mL	0	4.21	0	0	0	0	0	0	0	0	0	0	0	0	0	0	0	0	0	0	0	0	0	91.21
S529	Bacillus	1.83	nmol/mL	0	4.78	0	0	0	0	0	0	0	0	0	3.85	0	0	0	0	0	0	0	0	0	0	0	41.88
S530	Bacillus	1.26	nmol/mL	0	4.82	0	0	0	0	0	0	0	0	0	0	0	0	0	0	0	0	0	0	0	0	0	86.21
S531	Sindica	-	nmol/mL	0	4.37	0	0	0	0	0	0	0	0	0	0	0	0	0	0	0	0	0	0	0	0	0	59.26
S532	Sindica	-	nmol/mL	0	4.91	0	0	0	0	0	0	0	0	0	0	0	0	0	0	0	0	0	0	2.15	0	0	48.66
S533	Sindica	-	nmol/mL	0	5.37	0	0	0	0	0	0	0	0	0	0	0	0	0	0	0	0	0	0	0	0	0	40.79
S534	Sindica	-	nmol/mL	0	4.51	0	0	0	0	0	0	0	0	0	0	0	0	0	0	0	0	0	0	0	0	0	53.01
S535	S+B	1.02	nmol/mL	0	4.38	0	0	0	0	0	0	0	2	0	0	0	0	0	0	0	0	0	0	2.96	0	0	54.51
S536	S+B	1.02	nmol/mL	0	4.37	0	0	0	0	0	0	0	0	0	0	0	0	0	0	0	0	0	0	0	0	0	83.22
S537	S+B	1.02	nmol/mL	0	5.61	0	0	0	0	0	0	0	0	0	0	0	0	0	0	0	0	0	0	0	0	0	66.52
S538	S+B	1.83	nmol/mL	0	4.25	0	0	0	0	0	0	0	0.24232	0	0	0	0	0	0	0	0	0	0	0.604521	0	0	78.35
S539	S+B	1.83	nmol/mL	0	6.02	0	0	0	0	0	0	0	0	0	0	0	0	0	0	0	0	0	0	0	0	0	54.53
S540	S+B	1.83	nmol/mL	0	6.85	0	0	0	0	0	0	0	0	0	0	0	0	0	0	0	0	0	0	0	0	0	45.89
S541	S+B	1.26	nmol/mL	0	5.7	0	0	0	0	0	0	0	4.77	0	0	0	0	0	0	0	0	0	0	0.551182	0	0	48.9
S542	S+B	1.26	nmol/mL	0	4.95	0	0	0	0	0	0	0	0	0	0	0	0	0	0	0	0	0	0	0	0	0	39.8
S543	S+B	1.26	nmol/mL	0	5.71	0	0	0	0	0	0	0	0	0	0	0	0	0	0	0	0	0	0	0	0.27	0	53.9
S501	Bacillus	0.44	nmol/mL	0	4.84	0	0	0	0	0	0	0	0	0	0	0	0	0	0	0	0	0	0	0	0	0	10.59
S502	Bacillus	1.36	nmol/mL	0	4.65	0	0	0	0	0	0	0	0	0	0	0	0	0	0	0	0	0	0	0	0	0	185.43
S503	Bacillus	4.48667	nmol/mL	0	4.17	0	0	0	0	0	0	0	0	0.4	13.91	0	0	0	0	0	0	0	0	0	0	0	640.32
S504	Bacillus	5.54667	nmol/mL	0	0	0	0	0	0	0	0	0	0	0	33.5	2.97	0	7.24	2.78	0	0.85	0	3.98	0	2.86	0	12.44

## Sheet: HPLC with hydrolysis
	Type	Unit	Cys(O3H)	Taurin	Asp (D/N)	Thr (T)	Ser (S)	Glu (E/Q)	Pro (P)	Cys	Gly (G)	Ala (A)	Val (V)	Met (M)	Ile (+ allo-Ile) (I)	Leu (L)	Tyr (Y)	Phe (F)	His (H)	Trp (W)	Lys (K)	NH3	Arg (R)
S527	Media	nmol/mL	0.64	291.95	0.8	0	0	0	0	9.17	9.46	0.89	0	0.6	0	0	0	0	0.14	0	0	604.98	0
S528	Bacillus	nmol/mL	0.54	272.4	1.46	0	0	2.84	0	0	7.32	2.81	0	0	0.18	0	0.12	0	1.21	0	1.23	528.55	0
S529	Bacillus	nmol/mL	0.69	312.9	3.94	2.41	0.5	7.13	0	0	11.66	6.16	1.67	0.34	1.56	2.29	0	0.11	1.37	0	2.65	518.57	0
S530	Bacillus	nmol/mL	0.72	295.8	3.16	0	0	4.75	0	0	10.3	4.38	1.17	0.62	0.77	1.55	0	0	0.77	0	2	518.21	0.24
S531	Sindica	nmol/mL	0.67	479.14	0.39	0	0	10.49	0	0	10.49	1.72	0	0.86	0.05	0	0	0	0	0	0	931.81	1.26
S532	Sindica	nmol/mL	0.8	320.4	0.61	0	1.36	0	0	0	9.2	1.56	0	0.79	0	0	0.23	0	1.48	0	0.8	706.15	0
S533	Sindica	nmol/mL	1.01	331.96	0.37	0	0	0	0	0	11.16	1.49	0	0	0	0	0	0	0.91	0	0.71	681.72	0.71
S534	Sindica	nmol/mL	1.38	328.4	0.41	0.26	0	0	0	0	9.17	1.22	0	1.07	0	0	0.0195816	0	0.72	0	0.56	696.93	0.94
S535	SindicaBacillus	nmol/mL	1.526	317.844	1.1	1.565	0	0	0	0	8.868	3.1	0	0.631	0.587	0	0	0	1.009	0	0.686	665.792	1.37
S536	SindicaBacillus	nmol/mL	1.058	328.265	1.032	0.714	0	1.659	0	0	8.626	2.758	0	0.957	0.21	0.537	0	0	0.326	0	0.916	697.402	1.892
S537	SindicaBacillus	nmol/mL	0.675	310.908	2.621	1.582	0.852	4.728	2.665	0	11.998	4.224	0.926	0.617	0.75	1.473	0	0	0	0	2.072	799.538	2.472
S538	SindicaBacillus	nmol/mL	0.921	324.208	2.186	0.601	0.862	4.739	1.58	0	11.567	5.024	1.054	0.841	0.84	1.459	0	0	0.856	0	1.328	704.565	1.943
S539	SindicaBacillus	nmol/mL	0.697	310.043	1.553	1.506	0.343	2.695	0.869	0	8.915	3.43	0	0.688	0.11	0.97	0	0	0.879	0	0.707	614.439	1.126
S540	SindicaBacillus	nmol/mL	0.558	312.743	1.358	0.237	0.366	2.83	0.432	0	9.343	3.725	0	0.461	0.3	1.064	0	0	1.098	0	1.029	639.811	1.26
S541	SindicaBacillus	nmol/mL	0.846	318.905	1.076	1.693	0.343	1.784	0	0	9.024	2.807	0	1.144	0	0.631	0	0	0.464	0.337	0.626	601.315	0.564
S542	SindicaBacillus	nmol/mL	1.087	326.426	1.389	1.487	0.422	1.643	0	0	9.928	3.805	0	0.435	0	0.759	0	0	0.27	0	0.855	644.464	1.601
S543	SindicaBacillus	nmol/mL	1.377	320.195	1.107	1.411	0.418	1.736	0.403	0	9.867	3.344	0	0.341	0	0.653	0	0	0.304	0	0.682	614.84	0.776
S555	Media	nmol/mL	0.581	306.143	0.287	0	0	0.116	0	0	9.106	0.902	0	0.635	0	0	0	0	0.932	0	0.5	609.948	0.744
S563	Abiotic	nmol/mL	0.613	330.845	0.465	0.981	0.189	0	0	0	13.078	1.822	0	0.696	0	0	0	0	0.459	0	0.711	694.277	1.479
S564	Abiotic	nmol/mL	0.587	330.197	0.368	0.835	0.126	0	0	0	11.132	1.505	0	0.6	0	0	0	0	1.057	0	0.523	655.625	1.019
S565	Abiotic	nmol/mL	0.574	320.703	1.404	1.148	0	1.383	0	0	12.899	2.88	0	1.046	0	1.078	0	0	1.098	0	1.008	666.99	0.925
S566	Abiotic	nmol/mL	0.446	277.704	1.297	0.414	0.14	1.522	0.999	0	10.677	2.68	0.991	0.358	1.14	1.289	0	0	0.908	0	0.98	546.227	1.289

## Sheet: Colorimetric NH4 measurement
Sample	Rep	Time (hrs)	OD600	Ammonium conc (µM)
B.Sub	1	65	2	13.4438
B.Sub	2	65	2.26	16.2877
B.Sub	3	65	2.12	14.9769
Ps. Fuzzy	1	47	1	11.1841
Ps. Fuzzy	2	47	0.72	10.9961
Ps. Fuzzy	3	47	1.15	11.5324
Ps. Smooth	1	47	0.61	10.3743
Ps. Smooth	2	47	0.37	10.3295
Ps. Smooth	3	47	0.77	10.0771
Al. Rhizo	1	41	2.5	17.7843
Al. Rhizo	2	41	0.005	10.3124
Al. Rhizo	3	41	2.5	16.9695
